# Supplementary material for: Immortalization and characterization of Schwann cell lines derived from NF1-associated cutaneous neurofibromas
Source: PLoS One. 2026 Jan 21;21(1):e0340183. doi: 10.1371/journal.pone.0340183 (PMC12822933; doi:10.1371/journal.pone.0340183)
Supplement: S2 Table — (XLSX) [file pone.0340183.s014.xlsx]

## Sheet: S2 Table
Cell line name	Sex	CNF lesion type**	Germline NF1 variant (NM_0000267.3)	Somatic NF1 variant (NM_0000267.3)	Passage number at transduction	Passage at which primary culture senesces	Confirmed transgene expression	Highest immort. pass. # thus far	Require substrate? (passage tested)	Require neu-regulin? (passage tested)	FFPE cellularity: Low, Med (typical), High	FFPE vascularity (L,M,H)	FFPE stain toluidine blue (% mast cells)	FFPE stain CD68 (% macrophages)	immort cells % S100B+ (passage tested)	% TUNEL+ (passage tested)	% BrdU+ (passage tested)	Cell morphology	Full-length neurofibromin present?	increased pERK:ERK rel. to wild type? (↑ RAS signaling)?
icNF97.2a*	F	sessile	c.233del p.Asn78IlefsTer6	c.1929del p.Thr639Thrfs47	p4	n.d.	yes hTERT + mCdk4 (p8)	p24	yes (p22)	no (p23)	M	L	2.7	10.8	94.4 (p11)	12.9 (p18)	43.3 (p11)	stubby spindle	no	yes, strong
icNF97.2b*	F	globular	c.233delA p.Asn78IlefsTer6	c.1392+2delTA p.Ser421_Pro464del (skip exon 12 in mRNA, in-frame)	p5	n.d.	yes hTERT + mCdk4 (p11)	p37	yes (p15)	no but prefers (p16)	M	M	1.4	10.2	95.3 (p12)	5.3 (p12)	54.7 (p12)	stubby spindle	no	yes, moderate
icNF98.4c*	M	sessile	c.6641+1G>T r.6580-6641del p.Ala2194ArgfsTer5 (skip exon 43 in RNA)	loss of heterozygosity (LOH) - allele deletion	p5	p6	yes hTERT + mCdk4 (p11)	p38	yes (p14)	no but prefers (p15)	M	M	1.5	5.4	99.2 (p12)	7 (p12)	38.2 (p12)	spindle, clumps	no	yes, low
icNF98.4d*	M	sessile	c.6641+1G>T r.6580_6641del p.Ala2194ArgfsTer5 (skip exon 43 in RNA)	c.6253del p.Val2085LeufsTer4	p4	n.d.	yes hTERT + mCdk4 (p8)	p27	yes (p25)	no (p26)	M	M	2.4	7.5	93.2 (p14)	2.8 (p21)	29.6 (p14)	stubby spindle	no	yes, strong
icNF00.10a*	M	flat, or possibly sub-cutaneous	c.5798C>A p.Ser1933Ter	c.5968C>G p.Leu1990Val	p4	n.d.	yes hTERT + mCdk4 (p8)	p26	yes (p24)	no but prefers (p25)	L	M	1	16.6	97.5 (p13)	8.7 (p20)	54.3 (p13)	stubby spindle	no	yes, strongly
icNF04.9a*	F	globular	c.7328_7343del p.Thr2443LysfsTer20	c.5205+2T>G r.5151_5205del p.Val1718_Lys1735del (cryptic splice losing last 18 codons of exon 36)	p7	n.d.	yes hTERT + mCdk4 (p10)	p36 (senesce)	no but prefers	yes	hetero-geneous	M	2.5	16.1	91.1 (p18)	6.7 (p18)	92.8 (p21)	spindle & fibroblastic	yes, faint	yes, moderate
i28cNF*	F	not avail.	c.3233C>G p.Ser1078Ter	c.3158C>G p.Ser1053Ter	p4	n.d.	yes hTERT + mCdk4 (p9)	p42 (slowing)	yes (p13)	no but prefers (p14)	not available	not available	not available	not available	87.2 (p11)	9.9 (p11)	60.6 (p11)	stubby spindle	yes, faint	yes, moderate
icNF18.1a	F	pedun-culated	c.4084C>T p.R1362Ter (strong NMD)	low level of c.92A>G p.His31Arg (mostly heterozygous)	p4	n.d.	yes hTERT + mCdk4 (p9)	p25	yes (p23)	no (p23)	M	M	4	3.3	98.2 (p17)	10.3 (p23)	52.4 (p17)	spindle	yes, faint	yes, strong
icNF09.5	F	pedun-culated	c.4084C>T p.Arg1362Ter (strong NMD)	none detected (= heterozygous?)	p4	n.d.	yes hTERT + mCdk4 (p9)	p24	no, but morphology changes (p22)	no (p23)	M	M	2.5	5.9	12.2 (p19)	3.3 (p22)	73.4 (p11)	stubby spindle	yes, low	yes, moderate
icNF93.1a	F	pedun-culated	c.2350T>C p.Trp784Arg	none detected (= heterozygous?)	p3	p9	yes hTERT + mCdk4 (p14)	p29 (senesce)	no (p19)	no (p20)	(part H, part M)	(93.1e M throughout)	(93.1e: 3.5)	(93.1e: 5.8)	7.1 (p16)	9 (p16)	79.7 (p16)	spindle	yes, faint	yes, strong
icNF97.5	M	flat or sub-cutaneous	c.8160G>C p.Thr2720= (silent)	none detected (= heterozygous?)	p6	n.d.	yes hTERT + hCDK4# (p23)	p33	no (p22)	no (p23)	L, fatty	M	0	2.3	1.6 (p20)	6.1 (p20)	75.1 (p20)	spindle & fibroblastic	yes, low	yes, moderate
icNF99.1	F	globular	c.1246C>T p.Arg416Ter	c.6888G>A p.Trp2296Ter low level (mostly heterozygous?)	p4	n.d.	yes hTERT + mCdk4 (p6)	p39 (slowing)	yes (p11)	no but prefers (p12)	H	H	3	1.8	93.5 (p9)	7.4 (p9)	52.3 (p9)	stubby spindle	no	yes, moderate
i18cNF	F	not avail.	DNA-level mutation is unclear, could be a deletion of exon p.Ile396_Asn420del (skip exon 11 in RNA)	loss of heterozygosity (LOH) - allele deletion	p6	n.d.	hTERT +mCdk4 (p10)	p38 (slowing)	no (p16)	no but prefers (p16)	not available	not available	not available	not available	40.6 (p12)	6.2 (p12)	33.2 (p12)	spindle,, clumps	yes, low	yes, moderate
i21cNF	M	not avail.	c.7446C>G p.Tyr2482Ter	c.3774G>A p.Trp1258Ter	p7	n.d.	hTERT +mCdk4 (p11)	p22 (senesce)	yes (p16)	no but prefers (p16)	not available	not available	not available	not available	98.4 (p13)	7.1 (p13)	46.6 (p13)	stubby spindle	no	yes, strong
icNF98.4c heterozyg. subclone	M	sessile	c.6641+1G>T r.6580-6641del p.Ala2194ArgfsTer5 (skip exon 43 in RNA)	none (heterozygous)	derived from icNF98.4c	n.d.	see icNF98.4c	n.d.	yes	yes	see icNF98.4c	see icNF98.4c	see icNF98.4c	see icNF98.4c	n.d.	n.d.	n.d.	stubby spindle	n.d.	n.d.
** per rubric from Ortonne et al., 2018 (Neurology 91 (Suppl 1):S5-S13)..
n.d., not determined.
S2 Table. Data on 14 immortalized cell lines with details on their histologic, NF1 variant, passage and staining properties
