# Supplementary material for: Immortalization and characterization of Schwann cell lines derived from NF1-associated cutaneous neurofibromas
Source: PLoS One. 2026 Jan 21;21(1):e0340183. doi: 10.1371/journal.pone.0340183 (PMC12822933; doi:10.1371/journal.pone.0340183)
Supplement: S3 Table — (XLSX) [file pone.0340183.s015.xlsx]

## Sheet: S3 Table
Cell line name	Sex	CNF lesion type*	Germline NF1 variant (NM_0000267.3)	Chromosome	Start	Ref	Alt	HGVSg	HGVSc	HGVSp	AutoGVP Call	AutoGVP Call Reason	ClinVar Clinsig AutoGVP	ClinVar Review Status AutoGVP	ClinVar Stars	ClinVar Variant ID	ClinVar Flag	ClinVar Variant Lnk	InterVar Evidence	AutoGVP Call ClinVar	AutoGVP Call InterVar	Criterion AutoPVS1	Ensembl Transcript VEP	csq_vep
icNF97.2a	F	sessile	c.233del p.Asn78IlefsTer6	chr17	31159031	GA	G	chr17:g.31159038del	c.233del	p.Asn78IlefsTer7	Pathogenic	ClinVar	Pathogenic	criteria provided, multiple submitters, no conflicts	2	545744	None	https://www.ncbi.nlm.nih.gov/clinvar/variation/545744/	InterVar: Pathogenic PVS1=1 PS=[0, 0, 0, 0, 0] PM=[0, 1, 0, 0, 0, 0, 0] PP=[0, 0, 0, 0, 1, 0] BA1=0 BS=[0, 0, 0, 0, 0] BP=[0, 0, 0, 0, 0, 0, 0, 0]	Pathogenic	Likely_pathogenic	NF1	NM_001042492.3	-|frameshift_variant|HIGH|NF1|4763|Transcript|NM_000267.3|protein_coding|3/57||NM_000267.3:c.233del|NP_000258.1:p.Asn78IlefsTer7|610|227|76|E/X|gAa/ga|||1|||EntrezGene||||||6|chr17:g.31159038del,-|frameshift_variant|HIGH|NF1|4763|Transcript|NM_001042492.3|protein_coding|3/58||NM_001042492.3:c.233del|NP_001035957.1:p.Asn78IlefsTer7|560|227|76|E/X|gAa/ga|||1||1|EntrezGene||YES||||6|chr17:g.31159038…
icNF97.2b	F	globular	c.233delA p.Asn78IlefsTer6	chr17	31159031	GA	G	chr17:g.31159038del	c.233del	p.Asn78IlefsTer7	Pathogenic	ClinVar	Pathogenic	criteria provided, multiple submitters, no conflicts	2	545744	None	https://www.ncbi.nlm.nih.gov/clinvar/variation/545744/	InterVar: Pathogenic PVS1=1 PS=[0, 0, 0, 0, 0] PM=[0, 1, 0, 0, 0, 0, 0] PP=[0, 0, 0, 0, 1, 0] BA1=0 BS=[0, 0, 0, 0, 0] BP=[0, 0, 0, 0, 0, 0, 0, 0]	Pathogenic	Likely_pathogenic	NF1	NM_001042492.3	-|frameshift_variant|HIGH|NF1|4763|Transcript|NM_000267.3|protein_coding|3/57||NM_000267.3:c.233del|NP_000258.1:p.Asn78IlefsTer7|610|227|76|E/X|gAa/ga|||1|||EntrezGene||||||6|chr17:g.31159038del,-|frameshift_variant|HIGH|NF1|4763|Transcript|NM_001042492.3|protein_coding|3/58||NM_001042492.3:c.233del|NP_001035957.1:p.Asn78IlefsTer7|560|227|76|E/X|gAa/ga|||1||1|EntrezGene||YES||||6|chr17:g.31159038…
icNF98.4c	M	sessile	c.6641+1G>T r.6580-6641del p.Ala2194ArgfsTer5 (skip exon 43 in RNA)	chr17	31337881	G	T	chr17:g.31337881G>T	c.6704+1G>T		Pathogenic	ClinVar	Pathogenic	criteria provided, multiple submitters, no conflicts	2	547680	None	https://www.ncbi.nlm.nih.gov/clinvar/variation/547680/	InterVar: Pathogenic PVS1=1 PS=[0, 0, 0, 0, 0] PM=[0, 1, 0, 0, 0, 0, 0] PP=[0, 0, 1, 0, 1, 0] BA1=0 BS=[0, 0, 0, 0, 0] BP=[0, 0, 0, 0, 0, 0, 0, 0]	Pathogenic	Pathogenic	SS1	NM_001042492.3	T|splice_donor_variant|HIGH|NF1|4763|Transcript|NM_000267.3|protein_coding||43/56|NM_000267.3:c.6641+1G>T|||||||||1|||EntrezGene|||||||chr17:g.31337881G>T,T|splice_donor_variant|HIGH|NF1|4763|Transcript|NM_001042492.3|protein_coding||44/57|NM_001042492.3:c.6704+1G>T|||||||||1||1|EntrezGene||YES|||||chr17:g.31337881G>T
icNF98.4d	M	sessile	c.6641+1G>T r.6580_6641del p.Ala2194ArgfsTer5 (skip exon 43 in RNA)	chr17	31337881	G	T	chr17:g.31337881G>T	c.6704+1G>T		Pathogenic	ClinVar	Pathogenic	criteria provided, multiple submitters, no conflicts	2	547680	None	https://www.ncbi.nlm.nih.gov/clinvar/variation/547680/	InterVar: Pathogenic PVS1=1 PS=[0, 0, 0, 0, 0] PM=[0, 1, 0, 0, 0, 0, 0] PP=[0, 0, 1, 0, 1, 0] BA1=0 BS=[0, 0, 0, 0, 0] BP=[0, 0, 0, 0, 0, 0, 0, 0]	Pathogenic	Pathogenic	SS1	NM_001042492.3	T|splice_donor_variant|HIGH|NF1|4763|Transcript|NM_000267.3|protein_coding||43/56|NM_000267.3:c.6641+1G>T|||||||||1|||EntrezGene|||||||chr17:g.31337881G>T,T|splice_donor_variant|HIGH|NF1|4763|Transcript|NM_001042492.3|protein_coding||44/57|NM_001042492.3:c.6704+1G>T|||||||||1||1|EntrezGene||YES|||||chr17:g.31337881G>T
icNF00.10a	M	flat, or possibly sub-cutaneous	c.5798C>A p.Ser1933Ter	chr17	31334886	C	A	chr17:g.31334886C>A	c.5861C>A	p.Ser1954Ter	Pathogenic	ClinVar	Pathogenic	criteria provided, multiple submitters, no conflicts	2	1749687	None	https://www.ncbi.nlm.nih.gov/clinvar/variation/1749687/	InterVar: Pathogenic PVS1=1 PS=[0, 0, 0, 0, 0] PM=[0, 1, 0, 0, 0, 0, 0] PP=[0, 0, 1, 0, 0, 0] BA1=0 BS=[0, 0, 0, 0, 0] BP=[0, 0, 0, 0, 0, 0, 0, 0]	Pathogenic	Pathogenic	NF1	NM_001042492.3	A|stop_gained|HIGH|NF1|4763|Transcript|NM_000267.3|protein_coding|39/57||NM_000267.3:c.5798C>A|NP_000258.1:p.Ser1933Ter|6181|5798|1933|S/*|tCa/tAa|||1|||EntrezGene|||||||chr17:g.31334886C>A,A|stop_gained|HIGH|NF1|4763|Transcript|NM_001042492.3|protein_coding|40/58||NM_001042492.3:c.5861C>A|NP_001035957.1:p.Ser1954Ter|6194|5861|1954|S/*|tCa/tAa|||1||1|EntrezGene||YES|||||chr17:g.31334886C>A
icNF04.9a	F	globular	c.7328_7343del p.Thr2443LysfsTer20	chr17	31350250	TACTGATATTTCAATGG	T	chr17:g.31350252_31350267del	c.7391_7406del	p.Thr2464LysfsTer20	Likely_pathogenic	InterVar	NA	NA	NA	NA	NA	NA	InterVar: Likely pathogenic PVS1=1 PS=[0, 0, 0, 0, 0] PM=[0, 1, 0, 0, 0, 0, 0] PP=[0, 0, 0, 0, 0, 0] BA1=0 BS=[0, 0, 0, 0, 0] BP=[0, 0, 0, 0, 0, 0, 0, 0]	NA	Likely_pathogenic	NF1	NM_001042492.3	-|frameshift_variant|HIGH|NF1|4763|Transcript|NM_000267.3|protein_coding|49/57||NM_000267.3:c.7328_7343del|NP_000258.1:p.Thr2443LysfsTer20|7710-7725|7327-7342|2443-2448|TDISME/X|ACTGATATTTCAATGGaa/aa|||1|||EntrezGene||||||1|chr17:g.31350252_31350267del,-|frameshift_variant|HIGH|NF1|4763|Transcript|NM_001042492.3|protein_coding|50/58||NM_001042492.3:c.7391_7406del|NP_001035957.1:p.Thr2464LysfsTer2…
i28cNF	M	not avail.	c.3233C>G p.Ser1078Ter	chr17	31232108	C	G	chr17:g.31232108C>G	c.3233C>G	p.Ser1078Ter	Pathogenic	ClinVar	Pathogenic	criteria provided, multiple submitters, no conflicts	2	956966	None	https://www.ncbi.nlm.nih.gov/clinvar/variation/956966/	InterVar: Pathogenic PVS1=1 PS=[0, 0, 0, 0, 0] PM=[0, 1, 0, 0, 0, 0, 0] PP=[0, 0, 1, 0, 1, 0] BA1=0 BS=[0, 0, 0, 0, 0] BP=[0, 0, 0, 0, 0, 0, 0, 0]	Pathogenic	Pathogenic	NF1	NM_001042492.3	G|stop_gained|HIGH|NF1|4763|Transcript|NM_000267.3|protein_coding|25/57||NM_000267.3:c.3233C>G|NP_000258.1:p.Ser1078Ter|3616|3233|1078|S/*|tCa/tGa|||1|||EntrezGene|||||||chr17:g.31232108C>G,G|stop_gained|HIGH|NF1|4763|Transcript|NM_001042492.3|protein_coding|25/58||NM_001042492.3:c.3233C>G|NP_001035957.1:p.Ser1078Ter|3566|3233|1078|S/*|tCa/tGa|||1||1|EntrezGene||YES|||||chr17:g.31232108C>G
icNF18.1a	F	pedun-culated	c.4084C>T p.R1362Ter (strong NMD)	chr17	31249093	C	T	chr17:g.31249093C>T	c.4084C>T	p.Arg1362Ter	Pathogenic	ClinVar	Pathogenic	criteria provided, multiple submitters, no conflicts	2	344	None	https://www.ncbi.nlm.nih.gov/clinvar/variation/344/	InterVar: Pathogenic PVS1=1 PS=[0, 0, 0, 0, 0] PM=[0, 1, 0, 0, 0, 0, 0] PP=[0, 0, 1, 0, 1, 0] BA1=0 BS=[0, 0, 0, 0, 0] BP=[0, 0, 0, 0, 0, 0, 0, 0]	Pathogenic	Pathogenic	NF1	NM_001042492.3	T|stop_gained|HIGH|NF1|4763|Transcript|NM_000267.3|protein_coding|30/57||NM_000267.3:c.4084C>T|NP_000258.1:p.Arg1362Ter|4467|4084|1362|R/*|Cga/Tga|||1|||EntrezGene|||||||chr17:g.31249093C>T,T|stop_gained|HIGH|NF1|4763|Transcript|NM_001042492.3|protein_coding|30/58||NM_001042492.3:c.4084C>T|NP_001035957.1:p.Arg1362Ter|4417|4084|1362|R/*|Cga/Tga|||1||1|EntrezGene||YES|||||chr17:g.31249093C>T
icNF09.5	F	pedun-culated	c.4084C>T p.Arg1362Ter (strong NMD)	chr17	31249093	C	T	chr17:g.31249093C>T	c.4084C>T	p.Arg1362Ter	Pathogenic	ClinVar	Pathogenic	criteria provided, multiple submitters, no conflicts	2	344	None	https://www.ncbi.nlm.nih.gov/clinvar/variation/344/	InterVar: Pathogenic PVS1=1 PS=[0, 0, 0, 0, 0] PM=[0, 1, 0, 0, 0, 0, 0] PP=[0, 0, 1, 0, 1, 0] BA1=0 BS=[0, 0, 0, 0, 0] BP=[0, 0, 0, 0, 0, 0, 0, 0]	Pathogenic	Pathogenic	NF1	NM_001042492.3	T|stop_gained|HIGH|NF1|4763|Transcript|NM_000267.3|protein_coding|30/57||NM_000267.3:c.4084C>T|NP_000258.1:p.Arg1362Ter|4467|4084|1362|R/*|Cga/Tga|||1|||EntrezGene|||||||chr17:g.31249093C>T,T|stop_gained|HIGH|NF1|4763|Transcript|NM_001042492.3|protein_coding|30/58||NM_001042492.3:c.4084C>T|NP_001035957.1:p.Arg1362Ter|4417|4084|1362|R/*|Cga/Tga|||1||1|EntrezGene||YES|||||chr17:g.31249093C>T
icNF93.1a	F	pedun-culated	c.2350T>C p.Trp784Arg	chr17	31227547	T	C	chr17:g.31227547T>C	c.2350T>C	p.Trp784Arg	Pathogenic	ClinVar	Pathogenic	criteria provided, multiple submitters, no conflicts	2	68318	None	https://www.ncbi.nlm.nih.gov/clinvar/variation/68318/	InterVar: Uncertain significance PVS1=0 PS=[0, 0, 0, 0, 0] PM=[1, 1, 0, 0, 0, 0, 0] PP=[0, 0, 0, 0, 1, 0] BA1=0 BS=[0, 0, 0, 0, 0] BP=[1, 0, 0, 0, 0, 0, 0, 0]	Pathogenic	Uncertain significance	na	NM_001042492.3	C|missense_variant|MODERATE|NF1|4763|Transcript|NM_000267.3|protein_coding|20/57||NM_000267.3:c.2350T>C|NP_000258.1:p.Trp784Arg|2733|2350|784|W/R|Tgg/Cgg|||1|||EntrezGene|||||||chr17:g.31227547T>C,C|missense_variant|MODERATE|NF1|4763|Transcript|NM_001042492.3|protein_coding|20/58||NM_001042492.3:c.2350T>C|NP_001035957.1:p.Trp784Arg|2683|2350|784|W/R|Tgg/Cgg|||1||1|EntrezGene||YES|||||chr17:g.3122…
icNF97.5	M	flat or sub-cutaneous	c.8160G>C p.Thr2720= (silent; pathogenic?)	chr17	31360549	G	C	chr17:g.31360549G>C	c.8223G>C	p.Thr2741=	Likely_benign	ClinVar	Likely_benign	criteria provided, multiple submitters, no conflicts	2	184642	None	https://www.ncbi.nlm.nih.gov/clinvar/variation/184642/	InterVar: Likely benign PVS1=0 PS=[0, 0, 0, 0, 0] PM=[0, 0, 0, 0, 0, 0, 0] PP=[0, 0, 0, 0, 0, 0] BA1=0 BS=[0, 0, 0, 0, 0] BP=[0, 0, 0, 1, 0, 1, 1, 0]	Likely_benign	Likely benign	na	NM_001042492.3	C|synonymous_variant|LOW|NF1|4763|Transcript|NM_000267.3|protein_coding|56/57||NM_000267.3:c.8160G>C|NP_000258.1:p.Thr2720%3D|8543|8160|2720|T|acG/acC|||1|||EntrezGene|||||||chr17:g.31360549G>C,C|synonymous_variant|LOW|NF1|4763|Transcript|NM_001042492.3|protein_coding|57/58||NM_001042492.3:c.8223G>C|NP_001035957.1:p.Thr2741%3D|8556|8223|2741|T|acG/acC|||1||1|EntrezGene||YES|||||chr17:g.31360549G>C
icNF99.1	F	globular	c.1246C>T p.Arg416Ter	chr17	31201471	C	T	chr17:g.31201471C>T	c.1246C>T	p.Arg416Ter	Pathogenic	ClinVar	Pathogenic	criteria provided, multiple submitters, no conflicts	2	404597	None	https://www.ncbi.nlm.nih.gov/clinvar/variation/404597/	InterVar: Pathogenic PVS1=1 PS=[0, 0, 0, 0, 0] PM=[0, 1, 0, 0, 0, 0, 0] PP=[0, 0, 1, 0, 1, 0] BA1=0 BS=[0, 0, 0, 0, 0] BP=[0, 0, 0, 0, 0, 0, 0, 0]	Pathogenic	Pathogenic	NF1	NM_001042492.3	T|stop_gained|HIGH|NF1|4763|Transcript|NM_000267.3|protein_coding|11/57||NM_000267.3:c.1246C>T|NP_000258.1:p.Arg416Ter|1629|1246|416|R/*|Cga/Tga|||1|||EntrezGene|||||||chr17:g.31201471C>T,T|stop_gained|HIGH|NF1|4763|Transcript|NM_001042492.3|protein_coding|11/58||NM_001042492.3:c.1246C>T|NP_001035957.1:p.Arg416Ter|1579|1246|416|R/*|Cga/Tga|||1||1|EntrezGene||YES|||||chr17:g.31201471C>T,T|stop_gai…
i18cNF	F	not avail.	DNA-level mutation is unclear, could be a deletion of exon p.Ile396_Asn420del (skip exon 11 in RNA)
i21cNF	F	not avail.	c.7446C>G p.Tyr2482Ter	chr17	31352308	C	G	chr17:g.31352308C>G	c.7509C>G	p.Tyr2503Ter	Pathogenic	ClinVar	Pathogenic	criteria provided, single submitter	1	861417	None	https://www.ncbi.nlm.nih.gov/clinvar/variation/861417/	InterVar: Pathogenic PVS1=1 PS=[0, 0, 0, 0, 0] PM=[0, 1, 0, 0, 0, 0, 0] PP=[0, 0, 0, 0, 1, 0] BA1=0 BS=[0, 0, 0, 0, 0] BP=[0, 0, 0, 0, 0, 0, 0, 0]	Pathogenic	Likely_pathogenic	NF1	NM_001042492.3	G|stop_gained|HIGH|NF1|4763|Transcript|NM_000267.3|protein_coding|50/57||NM_000267.3:c.7446C>G|NP_000258.1:p.Tyr2482Ter|7829|7446|2482|Y/*|taC/taG|||1|||EntrezGene|||||||chr17:g.31352308C>G,G|stop_gained|HIGH|NF1|4763|Transcript|NM_001042492.3|protein_coding|51/58||NM_001042492.3:c.7509C>G|NP_001035957.1:p.Tyr2503Ter|7842|7509|2503|Y/*|taC/taG|||1||1|EntrezGene||YES|||||chr17:g.31352308C>G
icNF98.4c heterozyg. subclone	M	sessile	c.6641+1G>T r.6580-6641del p.Ala2194ArgfsTer5 (skip exon 43 in RNA)	chr17	31337881	G	T	chr17:g.31337881G>T	c.6704+1G>T		Pathogenic	ClinVar	Pathogenic	criteria provided, multiple submitters, no conflicts	2	547680	None	https://www.ncbi.nlm.nih.gov/clinvar/variation/547680/	InterVar: Pathogenic PVS1=1 PS=[0, 0, 0, 0, 0] PM=[0, 1, 0, 0, 0, 0, 0] PP=[0, 0, 1, 0, 1, 0] BA1=0 BS=[0, 0, 0, 0, 0] BP=[0, 0, 0, 0, 0, 0, 0, 0]	Pathogenic	Pathogenic	SS1	NM_001042492.3	T|splice_donor_variant|HIGH|NF1|4763|Transcript|NM_000267.3|protein_coding||43/56|NM_000267.3:c.6641+1G>T|||||||||1|||EntrezGene|||||||chr17:g.31337881G>T,T|splice_donor_variant|HIGH|NF1|4763|Transcript|NM_001042492.3|protein_coding||44/57|NM_001042492.3:c.6704+1G>T|||||||||1||1|EntrezGene||YES|||||chr17:g.31337881G>T
S3 Table. Pathogenicity classification of germline NF1 variation as per output from AutoGVP tool
