# Supplementary material for: Immortalization and characterization of Schwann cell lines derived from NF1-associated cutaneous neurofibromas
Source: PLoS One. 2026 Jan 21;21(1):e0340183. doi: 10.1371/journal.pone.0340183 (PMC12822933; doi:10.1371/journal.pone.0340183)
Supplement: S4 Table — (XLSX) [file pone.0340183.s016.xlsx]

## Sheet: S4 Table
Cell Line Name	Somatic NF1 variant (NM_0000267.3)	COSMIC exact (v100)	COSMIC co-located (v100)	AlphaMissense (VEP 112)	cBioPortal somatic variant count	cBioPortal tumor types	notes
icNF97.2a	c.1929del p.Thr639Thrfs47	not present	not present	N/A	not observed	N/A
icNF97.2b	c.1392+2delTA p.Ser421_Pro464del (skip exon 12 in mRNA, in-frame)	not present	33 other variants at same start location	N/A	not observed	N/A
icNF98.4c	loss of heterozygosity (LOH) - allele deletion	N/A	N/A	N/A	N/A	N/A
icNF98.4d	c.6253del p.Val2085LeufsTer4	not present	not present	N/A	not observed	N/A
icNF00.10a	c.5968C>G p.Leu1990Val	not present	not present	0.9325 (pathogenic)	1 patient with somatic mutations	Non Small-Cell Lung Cancer
icNF04.9a	c.5205+2T>G r.5151_5205del p.Val1718_Lys1735del (cryptic splice losing last 18 codons of exon 36)	not present	not present	N/A	not observed	N/A
i28cNF	c.3158C>G p.Ser1053Ter	COSV62228498	COSV62228499	N/A	11 patients with somatic mutations	Gallbladder Carcinoma, Extrahepatic Cholangiocarcinoma, Bladder Cancer, Breast Cancer Melanoma
icNF18.1a	low level of c.92A>G p.His31Arg (mostly heterozygous)	not present	COSV62222046	0.3702 (ambiguous)	not observed	N/A
icNF09.5	none detected (= heterozygous?)	N/A	N/A	N/A	N/A	N/A
icNF93.1a	none detected (= heterozygous?)	N/A	N/A	N/A	N/A	N/A
icNF97.5	none detected (= heterozygous?)	N/A	N/A	N/A	N/A	N/A
icNF99.1	c.6888G>A p.Trp2296Ter low level (mostly heterozygous?)	not present	not present	N/A	1 patient with somatic mutation	Non Small-Cell Lung Cancer
i18cNF	loss of heterozygosity (LOH) - allele deletion	N/A	N/A	N/A	N/A	N/A
i21cNF	c.3774G>A p.Trp1258Ter	COSV62217056	COSV62228498	N/A	7 patients with somatic mutations	Cutaneous Melanoma, Melanoma, Breast Cancer	Seen in neurofibromas from this NF1 cohort: PMID 16941471 - not sure if this cell line is possibly derived from the same tumor…
icNF98.4c heterozyg. subclone	none (heterozygous)	N/A	N/A	N/A	N/A	N/A
S4 Table. Pathogenicity data on somatic NF1 variation as per data from publicly available resources
	cbioportal query method:
	query using OncoQuery Language (OCL) for each variant across all studies that have mutation data. Filtered for somatic mutations. e.g.
	Filter out patients that did not have NF1 profiled in the sequencing panel
	210408 patients queried
	example query	NF1: SOMATIC_W1258*
